# Supplementary material for: DNA Vaccine-Encoded Flagellin Can Be Used as an Adjuvant Scaffold to Augment HIV-1 gp41 Membrane Proximal External Region Immunogenicity
Source: Viruses. 2018 Feb 27;10(3):100. doi: 10.3390/v10030100 (PMC5869493; doi:10.3390/v10030100)
Supplement: Supplementary file 1 [file viruses-10-00100-s001.zip]

Archive with 13 entries (10 files):
- Flagellin_Supplementary Material_2018.02.21/
- Flagellin_Supplementary Material_2018.02.21/Figure S1. In silico prediction of N-glycosylation of FliC amino acid residues.pdf
- __MACOSX/
- __MACOSX/Flagellin_Supplementary Material_2018.02.21/
- __MACOSX/Flagellin_Supplementary Material_2018.02.21/._Figure S1. In silico prediction of N-glycosylation of FliC amino acid residues.pdf
- Flagellin_Supplementary Material_2018.02.21/Figure S1. In silico prediction of N-glycosylation of FliC amino acid residues_figure legend.docx
- __MACOSX/Flagellin_Supplementary Material_2018.02.21/._Figure S1. In silico prediction of N-glycosylation of FliC amino acid residues_figure legend.docx
- Flagellin_Supplementary Material_2018.02.21/Figure S2. Western blot of cell lysates from transiently transfected 293T before and after treatment with PNGase F.pdf
- __MACOSX/Flagellin_Supplementary Material_2018.02.21/._Figure S2. Western blot of cell lysates from transiently transfected 293T before and after treatment with PNGase F.pdf
- Flagellin_Supplementary Material_2018.02.21/Figure S2. Western blot of cell lysates from transiently transfected 293T before and after treatment with PNGase F_figure legend.docx
- __MACOSX/Flagellin_Supplementary Material_2018.02.21/._Figure S2. Western blot of cell lysates from transiently transfected 293T before and after treatment with PNGase F_figure legend.docx
- Flagellin_Supplementary Material_2018.02.21/Supplementary Methods.docx
- __MACOSX/Flagellin_Supplementary Material_2018.02.21/._Supplementary Methods.docx
